# Supplementary material for: Analysis of International Coexistence Management of Genetically Modified and Non-Genetically Modified Crops
Source: Plants (Basel). 2025 Mar 13;14(6):895. doi: 10.3390/plants14060895 (PMC11944432; doi:10.3390/plants14060895)
Supplement: Supplementary file 1 [file plants-14-00895-s001.zip]

Archive with 1 entries (1 files):
- plants-3302275-supplementary.pdf
